# Supplementary material for: The chemodiversity of paddy soil dissolved organic matter correlates with microbial community at continental scales
Source: Microbiome. 2018 Oct 19;6:187. doi: 10.1186/s40168-018-0561-x (PMC6195703; doi:10.1186/s40168-018-0561-x)
Supplement: Supplementary file 2 — Table S1. Statistics of DOM extraction and annotation of soil samples collected in this study. Peak number a = number of peaks after filtering blank peaks and singletons. Peak number b = number of peaks after filtering blank peaks and those present in less than 10 samples, which is further introduced to annotation procedure. Peak number c = number of peaks assigned to putative formulas. (XLSX 18 kb) [file 40168_2018_561_MOESM2_ESM.xlsx]

## Sheet: Sheet1
Table S1. Statistics of DOM extraction and annotation of soil samples collected in this study.
Sample ID	Extractive efficiency (%)	Peak number a	Peak number b	Peaks number c	Assignment efficiency (%)	Peptide (%)	Carbohydrate (%)	Unsaturated aliphatics (%)	Phenolic, highly unsaturated or aromatic compounds (%)	Polyphenols (%)	Polycyclic aromatics (%)
H02	81	7604	5320	4283	81	4.74	4.17	4.96	41.95	15.41	28.77
H04	67	9070	6540	4984	76	5.77	5.43	3.01	34.97	15.69	35.14
H06	58	6769	4510	3493	77	4.39	4.57	3.12	39.45	17.71	30.77
H08	80	9233	6640	5136	77	6.06	5.3	3.6	37.96	17.06	30.03
H10	74	7880	5690	4441	78	5.95	4.93	5.88	41.01	15.08	27.15
H12	77	9233	6640	5136	77	6.06	5.3	3.6	37.96	17.06	30.03
H14	60	7542	5366	4133	77	6.19	4.89	6.74	41.13	14.08	26.98
H16	66	9190	6217	4782	77	4.22	4.02	4.47	38.28	17.57	31.44
H18	61	8563	6240	4854	78	6.85	5.21	6.44	41.71	14.58	25.22
H20	80	8037	6019	4564	76	46.82	3.71	2.12	19.84	8.32	19.18
H22	64	8059	5924	4751	80	5.16	5.07	6.73	41.86	16.28	24.9
H24	59	8241	4320	3389	78	1.97	1.8	5.8	43.9	19.94	26.59
H25	64	7707	5151	4153	81	3.9	5.04	5.94	42.92	17.4	24.79
H27	52	9397	6519	5141	79	12.13	3.95	3.6	34.64	15.84	29.86
H29	59	8056	5682	4571	80	4.06	4.21	5.08	41.79	15.2	29.66
H31	59	7348	5452	4223	77	5.58	5.43	4.13	35.93	17.13	31.8
H33	59	6792	4302	3426	80	4.1	2.57	5.56	38.33	15.65	33.79
H35	82	8845	6801	5301	78	4.78	4.36	3.65	48.74	12.49	25.99
H37	68	7793	5293	4509	85	4.43	2.99	7.36	41.45	14.55	29.22
H39	63	8157	6229	4749	76	13.06	5.37	4.29	34.7	16	26.57
H41	59	7970	5653	4394	78	3.49	4.28	3.14	38.62	19.55	30.92
H43	57	7838	5949	4620	78	4.21	4.96	3.33	42.13	16.96	28.41
H45	52	8284	6400	4982	78	9.34	5.83	5.06	34.39	17.63	27.75
H47	90	6373	3858	2699	70	26.76	3.61	2.38	35.62	10.58	21.04
L01	89	8804	6322	4874	77	6.65	5.25	7.84	40.11	17.03	23.12
L02	70	8544	6311	4845	77	5.22	5.39	3.57	38.38	17.98	29.45
L03	84	8185	5147	3770	73	6.23	7.24	2.74	41.03	19.59	23.18
L04	57	10181	7685	5722	74	9.68	9.88	4.78	35.83	15.73	24.11
L06	62	8057	5501	4040	73	8.47	6.5	5.34	38.39	16.17	25.12
L07	63	9367	7187	5298	74	9.03	9.23	4.11	36.06	14.72	26.84
L09	55	9146	5927	4367	74	8.86	7.24	6.16	40.76	18.67	18.32
L11	55	9370	6840	5063	74	10.76	9.76	4.79	38.47	16.38	19.84
L13	56	9212	6498	4900	75	10.2	7.19	7.76	40.4	14.92	19.54
L16	62	8442	5816	4392	76	7.35	7.67	5.75	42.78	14.01	22.45
L17	64	7316	3771	2388	63	18.24	4.71	39.94	23.01	6.58	7.52
L20	48	8892	5200	3604	69	22.73	8.57	4.2	38.04	14.08	12.37
L22	49	10738	7434	5394	73	14.74	8.96	5.65	37.8	16.83	16.02
L24	67	8529	5043	3357	67	7.58	5.58	2.7	43.48	20.43	20.23
L26	53	9257	6872	4992	73	13.46	9.51	4.57	37.1	15.14	20.21
L28	59	8027	5310	3938	74	7.63	6.78	5.2	38.83	15.5	26.06
L30	59	7985	4646	3130	67	31.88	9.25	4.59	33.29	9.75	11.24
L33	52	8924	6223	4603	74	8.25	6.64	7.13	40.84	16.71	20.43
T01	46	5696	3450	2374	69	14.01	9	3.77	39.85	12.76	20.62
T03	58	8412	6365	4671	73	8.14	6.89	4.35	34.63	15.93	30.06
T06	68	3830	1719	1123	65	6.93	4.98	5.21	45.46	15.46	21.95
T07	64	9212	6962	5145	74	8.53	6.24	3.15	43.34	13.79	24.96
T09	57	6610	3123	2482	79	3.11	2.38	2.89	40.98	16.78	33.87
T11	52	8677	6450	4642	72	11.46	9.38	4.27	37.02	14.37	23.5
T16	85	8022	5820	4696	81	6.8	4.52	8.04	43.29	15.14	22.21
T17	54	10084	7646	5703	75	8.48	6.74	4.28	36.15	16.59	27.76
T20	58	6810	3976	3159	79	3.54	2.35	4.23	41.64	17.03	31.2
T21	59	9519	7233	5467	76	7.81	5.24	3.45	40.55	16.65	26.31
T24	64	6268	3827	3047	80	4.42	2.51	4.65	40.15	16.52	31.75
T25	55	9845	7463	5665	76	7.72	5.9	3.78	39.93	15.26	27.41
T27	58	6974	3361	2251	67	7.23	6.53	4.13	37.2	20.59	24.33
T29	55	8815	6569	4896	75	10.5	8.78	3.97	36.39	14.97	25.39
T31	55	7891	5539	4163	75	7.53	5.45	3.98	46.02	12.66	24.36
T35	44	9861	5623	4388	78	3.74	1.83	5.25	37.55	19.89	31.73
T37	58	7794	5359	4293	80	5.03	3.35	5.19	41.23	16.1	29.1
T39	58	10061	7636	5741	75	7.8	6.46	4.55	35.75	16.91	28.54
T41	52	7677	5558	4356	78	5.78	4.38	6.19	41.95	14.21	27.49
T44	73	8459	4843	3099	64	11.83	4.63	5.45	40.47	17.92	19.7
T45	58	10295	7645	5784	76	7.98	6.13	3.49	35.97	16.94	29.49
T48	90	8318	4686	2963	63	8.81	5.98	5.33	46.88	19.28	13.72
T50	69	7757	4468	2960	66	3.22	3.09	2.56	42.5	27.6	21.04
Y02	75	7009	3820	2608	68	19.5	7.32	4.67	41.54	13.23	13.74
Y04	83	7888	4872	3475	71	35.01	6.61	3.94	32.98	10.85	10.62
Y06	71	7199	4183	2766	66	16.55	5.97	4.41	48.93	13.93	10.2
Y08	97	7288	3962	2646	67	44.06	4.97	3.53	30.73	8.83	7.87
Y10	77	7453	4599	3102	67	11.4	4.58	2.76	46.01	21.11	14.13
Y11	62	7547	4064	2718	67	38.45	7.11	3.76	33.76	8.15	8.76
Y14	95	6626	3668	2398	65	29.57	6.58	4.92	41.71	10.29	6.93
Y16	86	8242	4928	3431	70	35.72	6.41	3.31	32.88	10.58	11.12
Y18	63	7840	4423	2901	66	18.66	6.39	4.47	48.77	12.47	9.24
Y20	75	8417	6310	4727	75	16.32	8.17	3.36	35.91	12.94	23.31
Y22	68	7497	4362	2886	66	13.75	5.92	5.09	50.8	14.59	9.85
Y24	80	7154	4050	2667	66	42.15	6.09	4.13	32.26	8.06	7.32
Y26	61	8110	4884	3532	72	8.24	6.65	4.48	46.66	18.56	15.41
Y27	58	9886	6836	4991	73	14.29	9.81	3.39	47.62	11.63	13.25
Y30	55	8461	6033	4483	74	10.44	9.34	6.56	41.45	14.92	17.28
Y32	58	10208	6468	4772	74	6.38	5.24	4.58	39.29	18.62	25.89
Y34	65	7874	5550	4077	73	7.38	7.32	7.73	42.92	16.46	18.2
Y35	57	10038	6464	4598	71	13.86	8.1	5.36	47.22	15.28	10.18
Y38	58	5987	3509	2820	80	2.86	1.97	2.82	38.68	17.44	36.24
Y39	61	7931	3917	2968	76	2.88	1.66	4.46	39.4	21.1	30.5
Y41	66	8914	6824	5085	75	7.53	7.23	4.2	37.67	15.04	28.33
Y43	48	11037	7420	5489	74	16.84	8.86	4.22	38.54	15.68	15.87
Y47	49	8592	5682	3976	70	24.16	9.05	4.36	32.9	12.84	16.7
Peak number a = number of peaks after filtering blank peaks and singletons. Peak number b = number of peaks after filtering blank peaks and those present in less than 10 samples, which is further introduced to annotation procedure. Peak number c = number of peaks assigned to putative formulas.
