# Supplementary material for: The chemodiversity of paddy soil dissolved organic matter correlates with microbial community at continental scales
Source: Microbiome. 2018 Oct 19;6:187. doi: 10.1186/s40168-018-0561-x (PMC6195703; doi:10.1186/s40168-018-0561-x)
Supplement: Supplementary file 3 — Table S2. Multivariate analysis of bacterial data and drivers using canonical correspondence analysis (CCA) and non-metric multidimensional scaling (NMDS). Constrained (CCA) and unconstrained methods (NMDS and envfit) were used to compare and interpret effects of edaphic, geographical, and DOM factors on the microbial diversity. CCA1, CCA2, MDS1, and MDS2 stand for the angle cosines of variables and the axes. Pvals.1, empirical P values of fit statistic of environmental variables in CCA; Pvals.2, empirical P values of fit statistic using envfit to present environmental variables in NMDS; r2, goodness of fit statistic. Variables with Pvals.2 ≤ 0.001 were ticked on the “Fig. 3c” column and shown on Fig. 3c. (XLSX 16 kb) [file 40168_2018_561_MOESM3_ESM.xlsx]

## Sheet: Sheet1
Table S2. Multivariate analysis of bacterial data and drivers using canonical correspondence analysis (CCA) and non-metric multidimensional scaling (NMDS).
Factors		CCA						envfit onto NMDS (variance adjusted weighted UniFrac)				Fig. 3c
		CCA1	CCA2	r2	Pvals.1	V.E. CCA	V.E. pCCA	MDS1	MDS2	r2	Pvals.2
edaphic	pH	0.472	-0.881	0.316	0.001	0.03542	0.01352	-0.86382	-0.50379	0.4073	0.001	√
	Conductivity	0.588	-0.809	0.37	0.001	0.0372	0.009356	-0.80809	-0.58905	0.5219	0.001	√
	TP	-0.361	-0.933	0.013	0.559	0.0121	0.01235	-0.46501	-0.8853	0.0097	0.679
	TOC	-0.158	-0.987	0.044	0.132	0.0155	0.008959	-0.17626	-0.98434	0.0082	0.697
	DOP	-0.997	-0.083	0.223	0.001	0.02568	0.01279	0.89026	-0.45546	0.2067	0.001
	TC	-0.967	0.254	0.04	0.169	0.01818	0.008926	0.84561	0.5338	0.0473	0.141
	TN	-0.956	-0.292	0.007	0.733	0.01646	0.008707	0.62673	0.77924	0.0215	0.414
	Moisture	0.313	0.95	0.209	0.001	0.0223	0.01135	-0.0612	0.99813	0.1573	0.001
	Real-time air temperature	0.922	-0.388	0.353	0.001	0.03472	0.00999	-0.99999	-0.00411	0.3288	0.001	√
	Real-time soil temperature	0.912	-0.411	0.461	0.001	0.04577	0.01067	-0.99199	-0.12635	0.4516	0.001	√
	Plant height	-0.233	0.972	0.028	0.3	0.02168	0.008302	0.48487	0.87458	0.0908	0.018
	Tiller number	-0.911	-0.413	0.513	0.001	0.04261	0.007842	0.6573	-0.75363	0.3635	0.001	√
	Flooding depth	-0.795	0.607	0.144	0.003	0.01947	0.008963	0.84579	0.53351	0.1504	0.002
geographical	Elevation	0.331	0.943	0.606	0.001	0.04373	0.009223	0.2378	0.97131	0.4875	0.001	√
	Latitude	-0.856	-0.517	0.857	0.001	0.06192	0.015	0.39669	-0.91795	0.6829	0.001	√
	Longitude	-0.91	-0.414	0.913	0.001	0.06612	0.0118	0.57503	-0.81813	0.6806	0.001	√
	Mean monthly temperature	0.823	-0.568	0.635	0.001	0.0528	0.01045	-0.98152	-0.19136	0.6338	0.001	√
	Mean monthly precipitation	0.859	0.513	0.864	0.001	0.06137	0.01271	-0.45192	0.89206	0.6372	0.001	√
	Mean annual temperature	0.989	0.15	0.909	0.001	0.06944	0.01175	-0.80125	0.59832	0.742	0.001	√
	Mean annual precipitation	0.995	0.104	0.712	0.001	0.06224	0.01194	-0.89386	0.44834	0.6197	0.001	√
DOM	Chao1 (index of DOM, similarly hereinafter)	-0.899	-0.438	0.076	0.026	0.01386	0.008594	0.80177	-0.59763	0.063	0.069
	Observed species	-0.946	0.324	0.021	0.399	0.01153	0.009651	0.99764	0.06866	0.0394	0.189
	Shannon	-0.484	0.875	0.009	0.7	0.01085	0.01004	0.80608	0.59181	0.025	0.349
	PCo1 of DOM	0.551	0.834	0.654	0.001	0.04268	0.01129	-0.02727	0.99963	0.5117	0.001	√
	PCo2 of DOM	0.996	-0.087	0.107	0.009	0.02534	0.01121	-0.88889	0.45812	0.1597	0.001
	PCo1 of unsaturated aliphatics	-0.987	-0.158	0.087	0.02	0.01633	0	0.92508	-0.37978	0.0966	0.017
	PCo2 of unsaturated aliphatics	-1	-0.019	0.005	0.789	0.0121	0	0.6992	-0.71492	0.0036	0.849
	PCo1 of carbohydrates	-0.987	-0.158	0.087	0.02	0.01633	0	0.92508	-0.37978	0.0966	0.017
	PCo2 of carbohydrates	-1	-0.019	0.005	0.789	0.0121	0	0.6992	-0.71492	0.0036	0.849
	PCo1 of phenolics	-0.988	-0.155	0.095	0.016	0.01701	0.01081	0.93067	-0.36586	0.0992	0.014
	PCo2 of phenolics	-0.996	-0.086	0.002	0.93	0.01194	0.01158	0.67136	-0.74113	0.0032	0.869
	PCo1 of peptides	-0.999	-0.042	0.104	0.007	0.01711	0.008784	0.9629	-0.26986	0.1162	0.005
	PCo2 of peptides	0.812	-0.584	0.004	0.867	0.01304	0.008998	-0.82853	-0.55994	0.009	0.701
	PCo1 of polyphenols	-0.992	-0.128	0.09	0.017	0.01577	0.007974	0.87762	-0.47935	0.0894	0.017
	PCo2 of polyphenols	-0.979	0.203	0.003	0.858	0.01157	0.01073	0.92479	-0.38048	0.0056	0.778
	PCo1 of polycyclic aromatics	-0.997	-0.081	0.088	0.021	0.0165	0.01172	0.96827	-0.24992	0.1025	0.011
	PCo2 of polycyclic aromatics	-0.929	0.37	0.001	0.977	0.0106	0.01055	0.80036	0.59953	0.0014	0.944
	Peptide (percentage, similarly hereinafter)	-0.224	-0.975	0.061	0.076	0.01011	0	-0.19538	-0.98073	0.0839	0.029
	Carbohydrates	0.49	-0.871	0.033	0.271	0.01048	0	-0.94248	-0.33425	0.006	0.763
	Aliphatic	-0.297	-0.955	0.039	0.171	0.00883	0	-0.42795	-0.9038	0.0134	0.577
	Phenolics	0.754	0.657	0.104	0.012	0.01428	0	-0.17555	0.98447	0.0721	0.045
	Polyphenols	-0.839	-0.545	0.032	0.255	0.01023	0	0.37894	-0.92542	0.0072	0.762
	Polycyclic aromatics	0.054	0.999	0.071	0.046	0.01223	0	0.46692	0.8843	0.0409	0.178
Constrained (CCA) and unconstrained method (NMDS and envfit) were used to compare and interpret effects of edaphic, geographical and DOM factors on the microbial diversity. CCA1, CCA2, MDS1 and MDS2 stand for the angle cosines of variables and the axes. Pvals.1, empirical P-values of fit statistic of environmental variables in CCA; Pvals.2, empirical P-values of fit statistic using envfit to pres…
