# Supplementary material for: The chemodiversity of paddy soil dissolved organic matter correlates with microbial community at continental scales
Source: Microbiome. 2018 Oct 19;6:187. doi: 10.1186/s40168-018-0561-x (PMC6195703; doi:10.1186/s40168-018-0561-x)
Supplement: Supplementary file 4 — Table S3. Multivariate analysis of DOM data and drivers using canonical correspondence analysis (CCA) and non-metric multidimensional scaling (NMDS). Constrained (CCA) and unconstrained methods (NMDS and envfit) were used to compare and interpret effects of edaphic, geographical, and bacterial factors on the DOM chemodiversity. CCA1, CCA2, MDS1, and MDS2 stand for the angle cosines of variables and the axes. Pvals.1, empirical P values of fit statistic of environmental variables in CCA; Pvals.2, empirical P values of fit statistic using envfit to present environmental variables in NMDS; r2, goodness of fit statistic. Variables with Pvals.2 ≤ 0.001 were ticked on the “Fig. 3d” column and shown on Fig. 3d. Variables used in Fig. 3e were ticked on the “Fig. 3e” column. (XLSX 16 kb) [file 40168_2018_561_MOESM4_ESM.xlsx]

## Sheet: Sheet1
Table S3. Multivariate analysis of DOM data and drivers using canonical correspondence analysis (CCA) and non-metric multidimensional scaling (NMDS).
Factors		CCA						envfit onto NMDS (Bray-Curtis)				Fig. 3d	Fig. 3e
		CCA1	CCA2	r2	Pvals.1	V.E. CCA	V.E. pCCA	MDS1	MDS2	r2	Pvals.2
edaphic	pH	-0.944	0.329	0.215	0.002	0.03422	0.01185	-0.371	0.928	0.409	0.001	√	√
	Conductivity	-0.872	0.489	0.199	0.001	0.02407	0.01072	-0.585	0.811	0.179	0.002		√
	TP	-0.966	0.257	0.039	0.194	0.01296	0.008596	-0.399	0.917	0.092	0.021		√
	DOC	-0.219	0.976	0.443	0.001	0.03292	0.02126	-0.418	-0.908	0.025	0.341		√
	DOP	-0.727	-0.687	0.044	0.114	0.0164	0.01033	-0.995	-0.099	0.025	0.37		√
	TC	-0.227	0.974	0.054	0.087	0.01222	0.0083	-0.077	0.997	0	0.983		√
	TN	-0.458	0.889	0.083	0.028	0.01369	0.006433	-0.988	0.153	0.006	0.758		√
	Moisture	0.934	0.357	0.173	0.002	0.02233	0.01101	0.999	-0.039	0.144	0.003		√
	Real-time air temperature	0.091	0.996	0.144	0.001	0.01874	0.01026	0.351	0.936	0.022	0.401		√
	Real-time soil temperature	-0.047	0.999	0.162	0.002	0.0217	0.01133	0.08	0.997	0.028	0.311		√
	Plant height	0.94	-0.34	0.072	0.04	0.01606	0.0117	0.998	-0.064	0.075	0.035		√
	Tiller number	-0.986	-0.168	0.193	0.001	0.02715	0.007058	-0.99	0.142	0.155	0.003		√
	Flooding depth	0.201	-0.98	0.033	0.224	0.01088	0.00842	0.05	-0.999	0.027	0.296		√
geographical	Elevation	0.879	-0.478	0.489	0.001	0.04369	0.009397	0.752	-0.659	0.347	0.001	√	√
	Latitude	-1	0.017	0.397	0.001	0.04253	0.01279	-0.968	0.252	0.358	0.001	√	√
	Longitude	-0.998	-0.068	0.35	0.001	0.04084	0.01237	-0.99	0.143	0.305	0.001	√	√
	Mean monthly temperature	-0.279	0.96	0.254	0.001	0.02748	0.01096	-0.11	0.994	0.08	0.027		√
	Mean monthly precipitation	0.999	-0.039	0.405	0.001	0.04298	0.01248	0.965	-0.262	0.355	0.001	√	√
	Mean annual temperature	0.889	0.459	0.219	0.001	0.03238	0.01106	0.969	0.247	0.2	0.001	√	√
	Mean annual precipitation	0.832	0.555	0.177	0.001	0.0287	0.01142	0.959	0.283	0.113	0.008		√
bacterial	Chao1 (index of bacteria, similarly hereinafter)	0.191	0.982	0.162	0.001	0.01681	0.01159	0.486	0.874	0.029	0.262		√
	Observed species	0.632	0.775	0.185	0.002	0.02144	0.01059	0.9	0.435	0.08	0.033		√
	PD whole tree	0.5	0.866	0.224	0.001	0.0228	0.01188	0.796	0.605	0.079	0.033		√
	Shannon	0.853	0.521	0.217	0.002	0.0275	0.01095	0.98	0.201	0.147	0.002		√
	PCo1 based on Bray-Curtis	-0.614	-0.789	0.152	0.003	0.02781	0.008953	-0.679	-0.734	0.106	0.008
	PCo2 based on Bray-Curtis	0.951	-0.308	0.676	0.001	0.05519	0.01143	0.907	-0.421	0.524	0.001	√
	PCo3 based on Bray-Curtis	-1	-0.018	0.066	0.053	0.01686	0.01334	-0.767	0.642	0.101	0.013
	PCo1 based on VAW-Unifrac	0.145	-0.989	0.11	0.013	0.02299	0.0122	-0.009	-1	0.076	0.04		√
	PCo2 based on VAW-Unifrac	0.994	-0.11	0.703	0.001	0.05943	0.00994	0.982	-0.191	0.635	0.001	√	√
	PCo3 based on VAW-Unifrac	-0.801	0.599	0.008	0.712	0.01898	0.01049	-0.025	1	0.177	0.002
	Methanogenesis	0.99	-0.138	0.302	0.001	0.03059	0.01061	0.911	-0.413	0.286	0.001	√	√
	Formaldehyde oxidation (h4mpt pathway)	0.988	0.157	0.325	0.001	0.03591	0.01111	0.933	0.359	0.297	0.001	√	√
	Methane oxidation to CO2	0.97	-0.244	0.4	0.001	0.03725	0.0135	0.725	-0.689	0.392	0.001	√	√
	Pyruvate fermentation	0.989	-0.146	0.528	0.001	0.04542	0.01026	0.963	-0.268	0.469	0.001	√	√
	Acetate formation from acetyl-coA I	1	-0.02	0.35	0.001	0.03281	0.008298	0.987	-0.161	0.324	0.001	√	√
	Hydrocarbon degradation	-1	0.008	0.301	0.001	0.0295	0.01344	-0.98	0.199	0.292	0.001	√	√
	TCY cycle	1	0.013	0.346	0.001	0.03392	0.01312	0.999	0.049	0.34	0.001	√	√
Constrained (CCA) and unconstrained method (NMDS and envfit) were used to compare and interpret effects of edaphic, geographical and bacterial factors on the DOM chemodiversity. CCA1, CCA2, MDS1 and MDS2 stand for the angle cosines of variables and the axes. Pvals.1, empirical P-values of fit statistic of environmental variables in CCA; Pvals.2, empirical P-values of fit statistic using envfit to…
