# Supplementary material for: The chemodiversity of paddy soil dissolved organic matter correlates with microbial community at continental scales
Source: Microbiome. 2018 Oct 19;6:187. doi: 10.1186/s40168-018-0561-x (PMC6195703; doi:10.1186/s40168-018-0561-x)
Supplement: Supplementary file 6 — Table S4. Significant correlations between predicted functions and the compositional changes of DOM. Pearson’s correlation coefficient tests were performed between predicted FOAM functions (level 1 and 2) and the compositional changes of DOM along first and second canonical axes obtained from canonical correlation analysis (CCorA). CCorA was performed using the first five principal coordinate (PCo1–5) axes of DOM composition and PCo1–2 axes of FOAM orthologs. It resulted in two canonical axes (P < 0.01, chi-square test) along which significant correlations were observed between functional potentials and DOM composition (P < 0.013). Only functions with significant correlations (P < 0.05) were shown here. (XLSX 21 kb) [file 40168_2018_561_MOESM6_ESM.xlsx]

## Sheet: Sheet1
Table S4. Significant correlations between predicted functions and the compositional changes of DOM.
Num.	Parent pathways	FOAM ontology		r	P
First canonical axis
FOAM functional ontology Level 1
1		01 Fermentation		0.72	0.0017
2		02 Homoacetogenesis		0.51	0.046
3		03 Superpathway of thiosulfate metabolism (Desulfovibrio sulfodismutans)		-0.69	0.003
4		05 Fatty acid oxidation		-0.69	0.0029
5		06 Amino acid utilization biosynthesis metabolism		-0.87	9.6e-06
6		08 Hydrocarbon degradation		-0.78	0.00032
7		10 TCA cycle		0.92	3.5e-07
8		12 Transporters		-0.83	7.3e-05
9		13 Hydrogen metabolism		0.68	0.0041
10		14 Methanogenesis		0.97	2.1e-10
11		15 Methylotrophy		0.93	2.3e-07
12		16 Embden Meyerhof-Parnos (EMP)		0.89	3.9e-06
13		17 Gluconeogenesis		0.61	0.012
14		21 Cellular response to stress		-0.66	0.0056
FOAM functional ontology Level 2
1	01 Fermentation	Acetoin biosynthesis		0.5	0.05
2		Acetylene degradation		-0.82	0.0001
3		Glutamate degradation V (via hydroxyglutarate)		-0.88	6.2e-06
4		Heterolactic fermentation		-0.64	0.0071
5		Lysine fermentation to acetate and butyrate		-0.69	0.003
6		Mixed acid fermentation		-0.72	0.0015
7		Pyruvate Fermentation		0.83	6e-05
8		Pyruvate fermentation to butanol		-0.5	0.048
9		Succinate fermentation to butyrate		-0.76	0.00059
10	02 Homoacetogenesis	Acetate formation from acetyl-coA I		0.64	0.0082
11		Glycolysis		-0.69	0.003
12	05 Fatty acid oxidation	Fatty acid alpha-oxidation		-0.84	3.8e-05
13		Fatty acid beta-oxidation I		-0.5	0.047
14		Fatty acid beta-oxidation II (core pathway)		-0.54	0.029
15		Fatty acid beta-oxidation IV (unsaturated)		-0.7	0.0026
16		Fatty acid omega-oxidation		-0.58	0.02
17	06 Amino acid utilization biosynthesis metabolism	Alanine, aspartate and glutamate metabolism (contain asparagin as well)		0.89	2.9e-06
18		Amino acid biosynthesis precursor pyruvate and oxaloacetate		-0.62	0.01
19		Arginine and proline metabolism		-0.54	0.031
20		D-arginine and D-ornithine metabolism		0.64	0.0081
21		Deamination of cystein and methionine		-0.57	0.021
22		Glycine, serine and threonine metabolism		-0.82	9.1e-05
23		Histidine biosynthesis, pRpp => histidine		0.87	1.4e-05
24		Histidine degradation		-0.84	3.9e-05
25		Lysine degradation I		0.91	1.2e-06
26		Lysine degradation Iv		-0.67	0.0042
27		Lysine degradation VII		-0.65	0.007
28		Lysine degradation VIII		-0.68	0.0038
29		Lysine degradation V		-0.67	0.0042
30		Lysine degradation VI		-0.65	0.007
31		Methionine biosynthesis		0.61	0.011
32		Methionine degradation		-0.77	0.00053
33		Phenylalanine metabolism		-0.66	0.0058
34		Phenylalanine, tyrosine and tryptophan biosynthesis		-0.82	9.9e-05
35		Tryptophan metabolism		-0.93	2.7e-07
36		Valine, leucine and isoleucine degradation		-0.8	0.00021
37	07 Nucleic acid metabolism	Degradation of pyrimidine bases		-0.59	0.015
38		Pyrimidine metabolism		-0.94	1e-07
39	08 Hydrocarbon degradation	Aromatic carboxylic acid degradation		-0.96	8.3e-09
40		BTEX and related aromatics degradation		-0.76	0.00056
41		Heterocyclic aromatics degradation		-0.66	0.0051
42		Hydrocarbon degradation		-0.87	1.5e-05
43		Nitoaromatics degradation		-0.87	1.4e-05
44		Other aromatics degradation		-0.75	0.00087
45		Polycyclic aromatic hydrocarbon degradation		-0.79	0.0003
46	09 Carbohydrate Active enzyme - CAZy	Glycosyltransferase		-0.52	0.037
47	10 TCA cycle	Incomplete TCA fork		0.65	0.0066
48		Reductive TCA cycle		0.95	3.2e-08
49		TCA cycle		0.95	3e-08
50	11 Nitrogen cycle	Ammonia assimilation		0.84	4.6e-05
51		Nitrification (aerobic ammonia oxydation, bacterial and archea)		0.64	0.0077
52		Nitrogenated compounds Reduction		-0.63	0.0095
53	12 Transporters	ABC transporters, prokaryotic type		-0.73	0.0015
54		Major Facilitator superfamily (MFS)		-0.57	0.021
55	13 Hydrogen metabolism	Hydrogen oxidation aerobic		0.91	9.8e-07
56		Hydrogen production		0.64	0.0078
57	14 Methanogenesis	From CO2		0.96	1.6e-09
58		From acetate		0.97	9.2e-10
59		From dimethylamine		0.96	2.1e-09
60		From formate		0.97	9.5e-10
61		From methanol		0.96	2.2e-09
62		From methylamine		0.96	2.1e-09
63		From trimethylamine		0.98	8.5e-11
64	15 Methylotrophy	Formaldehyde oxidation (glutathione-dependent)		0.91	8.5e-07
65		Formaldehyde oxidation (h4mpt pathway)		0.92	4.7e-07
66		Formaldehyde oxidation (tetrahydrofolate pathway)		0.94	9.4e-08
67		Methane oxidation to CO2		0.84	5.6e-05
68		Methanol oxidation to formaldehyde		-0.85	3.2e-05
69		Serine pathway for formaldehyde fixation		0.55	0.026
70	16 Embden Meyerhof-Parnos (EMP)	EMP		0.88	8.3e-06
71		EMP in archea		0.9	2.4e-06
72		EMP modified pathway		0.87	9.7e-06
73		Glycolysis III (EMP)		0.55	0.028
74	17 Gluconeogenesis	Gluconeogenesis		0.74	0.0012
75	18 Sulfur compounds metabolism	Chemoautotrophic oxidation of sulfur compounds		-0.74	0.0012
76		Sulfur compounds cycle		0.75	0.00086
77	20 Hydrolysis of polymers	Mannose		-0.76	0.00069
78	21 Cellular response to stress	Cellular response to stress		-0.71	0.002
79		Regulation of stress-activated protein kinase signaling cascade		0.73	0.0014
80		Response to nitrosative stress		-0.92	3.4e-07
81		Response to osmotic stress		-0.62	0.01
82		Response to oxidative stress		-0.8	0.00017
83		Trehalose metabolism in response to cold stress		-0.85	2.6e-05
Second canonical axis
FOAM functional ontology Level 1
1		03 Superpathway of thiosulfate metabolism (Desulfovibrio sulfodismutans)		-0.57	0.021
2		04 Utililization of sugar, conversion of pentose to EMP pathway intermediates		-0.57	0.022
3		09 Carbohydrate Active enzyme - CAZy		-0.81	0.00017
4		20 Hydrolysis of polymers		-0.55	0.029
FOAM functional ontology Level 2
1	01 Fermentation	Heterolactic fermentation		-0.69	0.0028
2		Lysine fermentation to acetate and butyrate		-0.54	0.029
3	02 Homoacetogenesis	Acetate formation from acetyl-coA I		0.6	0.013
4		Reductive acetyl coenzyme A pathway		0.54	0.032
5	05 Fatty acid oxidation	Fatty acid activation		0.58	0.019
6		Fatty acid beta-oxidation I		0.68	0.0038
7		Fatty acid beta-oxidation II (core pathway)		0.68	0.0035
8		Fatty acid beta-oxidation IV (unsaturated)		0.51	0.045
9	07 Nucleic acid metabolism	Degradation of pyrimidine bases		0.55	0.028
10	06 Amino acid utilization biosynthesis metabolism	Amino acid biosynthesis precursor pyruvate and oxaloacetate		0.55	0.028
11		Arginine and proline metabolism		-0.51	0.045
12		Lysine degradation X		-0.73	0.0013
13		Valine, leucine and isoleucine biosynthesis		0.61	0.012
14		Valine, leucine and isoleucine degradation		0.56	0.024
15	08 Hydrocarbon degradation	Polycyclic aromatics degradation		0.76	0.00065
16	09 Carbohydrate Active enzyme - CAZy	Carbohydrate esterase		-0.67	0.0042
17		Glycoside hydrolase		-0.64	0.0078
18		Glycosyltransferase		-0.69	0.0031
19	12 Transporters	Major Facilitator superfamily (MFS)		-0.68	0.0039
20	15 Methylotrophy	Methane oxidation		-0.68	0.0037
21		RuMP pathway for formaldehyde fixation (first two steps are common to both RuMP pathway variants)		-0.69	0.0033
22	16 Embden Meyerhof-Parnos (EMP)	Glycolysis III (EMP)		-0.61	0.013
23	20 Hydrolysis of polymers	Chitin		-0.87	1.5e-05
24		Galactose		-0.8	0.0002
25		Mannose		-0.57	0.021
26		Starch		-0.64	0.0075
27		Xylose		-0.52	0.041
Pearson’s correlation coefficient tests were performed between predicted FOAM functions (level 1 and 2) and the compositional changes of DOM along first and second canonical axes obtained from canonical correlation analysis (CCorA). CCorA was performed using the first five principal coordinate (PCo1-5) axes of DOM composition and PCo1-2 axes of FOAM orthologs. It resulted in 2 canonical axes (P <…
