# Supplementary material for: The chemodiversity of paddy soil dissolved organic matter correlates with microbial community at continental scales
Source: Microbiome. 2018 Oct 19;6:187. doi: 10.1186/s40168-018-0561-x (PMC6195703; doi:10.1186/s40168-018-0561-x)
Supplement: Supplementary file 7 — Table S5. FOAM orthologous groups used for comparing metagenomes with Tax4fun-predicted functions. Pearson’s correlation coefficient was used for the correlation estimation. Only orthologous groups significantly correlated with DOM variations were tested here. (XLSX 11 kb) [file 40168_2018_561_MOESM7_ESM.xlsx]

## Sheet: Sheet1
Table S5. FOAM orthologous groups used for comparing metagenomes with Tax4fun-predicted functions.
Num.	FOAM orthologs	r	P
1	Methanogenesis	0.71	0.0022
2	Methanogenesis; From CO2	0.68	0.0038
3	Methanogenesis; From acetate	0.65	0.0065
4	Methylotrophy; Formaldehyde oxidation (h4mpt pathway)	0.53	0.034
5	Methylotrophy; Methane oxidation to CO2	0.77	0.00047
6	Fermentation; Pyruvate fermentation	0.65	0.0063
7	Homoacetogenesis; Acetate formation from acetyl-coA I	0.74	0.001
8	Hydrocarbon degradation	0.82	0.00011
9	Hydrocarbon degradation; Aromatic carboxylic acid degradation	0.69	0.0029
10	Hydrocarbon degradation; BTEX and related aromatics degradation	0.82	0.00011
11	Hydrocarbon degradation; Heterocyclic aromatics degradation	0.5	0.051
12	Hydrocarbon degradation; Hydrocarbon degradation	0.81	0.00015
13	Hydrocarbon degradation; Nitoaromatics degradation	0.04	0.88
14	Hydrocarbon degradation; Other aromatics degradation	-0.58	0.02
15	Hydrocarbon degradation; Polycyclic aromatic hydrocarbon degradation	0.79	0.00026
16	Hydrocarbon degradation; Polycyclic aromatics degradation	0.12	0.65
17	Cellular response to stress; Response to oxidative stress	-0.04	0.88
18	Hydrolysis of polymers	0.31	0.24
19	Hydrolysis of polymers; Cellulose	0.29	0.28
20	Hydrolysis of polymers; Xylose	-0.22	0.42
21	TCA cycle; TCA cycle	0.8	0.00022
Pearson’s correlation coefficient was used for the correlation estimation. Only orthologous groups significantly correlated with DOM variations were tested here.
