# Supplementary material for: The chemodiversity of paddy soil dissolved organic matter correlates with microbial community at continental scales
Source: Microbiome. 2018 Oct 19;6:187. doi: 10.1186/s40168-018-0561-x (PMC6195703; doi:10.1186/s40168-018-0561-x)
Supplement: Supplementary file 8 — Table S6. Significant correlations between major methanogen genera in the metagenomic samples and the compositional change of DOM. Pearson’s correlation coefficient tests were performed between major taxonomic groups of methanogens in the metagenomic samples and the compositional change of DOM along first canonical axis obtained from canonical correlation analysis (CCorA). CCorA was performed using the first five principal coordinate (PCo1–5) axes of DOM composition and PCo1–2 axes of FOAM orthologs. It resulted in two canonical axes (P < 0.01, chi-square test) along which significant correlations were observed between functional potentials and DOM composition (P < 0.013). Only taxa with significant correlations (P < 0.05) were shown here. MeNH2 is methylamine. Parentheses means utilized by some, but not all species or strains. (XLSX 12 kb) [file 40168_2018_561_MOESM8_ESM.xlsx]

## Sheet: Sheet1
Table S6. Significant correlations between major methanogen genera in the metagenomic samples and the compositional change of DOM.
Order	Family	Genus	Methanogenesis substrates	Average abundance (%)	r	P
Methanobacteriales	Methanobacteriaceae	Methanobacterium	H2, (formate)	0.0248	0.87	1e-05
		Methanobrevibacter	H2, formate	0.00601	0.91	8.53e-07
		Methanosphaera	H2 + methanol	0.000806	0.93	1.84e-07
		Methanothermobacter	H2, (formate)	0.00426	0.82	9.84e-05
	Methanothermaceae	Methanothermus	H2	0.000807	0.92	3.18e-07
Methanococcales	Methanocaldococcaceae	Methanocaldococcus	H2	0.00268	0.95	2.4e-08
		Methanotorris	H2	0.000898	0.94	6.36e-08
	Methanococcaceae	Methanococcus	H2, formate	0.00232	0.96	1.52e-09
		Methanothermococcus	H2, formate	0.000899	0.96	1.81e-09
Methanomicrobiales	Methanocalculaceae	Methanocalculus	H2, formate	0.00043	0.91	7.23e-07
	Methanocorpusculaceae	Methanocorpusculum	H2, formate	0.00217	0.93	1.44e-07
	Methanomicrobiaceae	Methanoculleus	H2, formate	0.032	0.93	2.23e-07
		Methanofollis	H2, formate	0.0109	0.93	2.26e-07
		Methanogenium	H2, formate	0.00114	0.94	6.1e-08
		Methanolacinia	H2	0.0042	0.93	1.74e-07
		Methanomicrobium	H2, formate	0.00126	0.93	2.22e-07
		Methanoplanus	H2, formate	0.00333	0.94	1.07e-07
	Methanoregulaceae	Methanoregula	H2	0.0846	0.89	3.74e-06
		Methanolinea	H2, formate	0.0181	0.92	3.7e-07
		Methanosphaerula	H2, formate	0.0124	0.94	7.94e-08
	Methanospirillaceae	Methanospirillum	H2, formate	0.00623	0.92	3.44e-07
Methanosarcinales	Methanosaetaceae	Methanosaeta	Acetate	0.0674	0.93	2.6e-07
	Methanosarcinaceae	Methanococcoides	MeNH2	0.00453	0.95	1.35e-08
		Methanohalobium	MeNH2	0.00139	0.95	2.61e-08
		Methanohalophilus	MeNH2	0.00301	0.95	9.23e-09
		Methanolobus	MeNH2	0.00948	0.96	2.5e-09
		Methanomethylovorans	MeNH2	0.00275	0.91	8.1e-07
		Methanosalsum	MeNH2	0.00149	0.94	4.22e-08
		Methanosarcina	(H2), MeNH2, acetate	0.0775	0.5	0.0488
Methanopyrales	Methanopyraceae	Methanopyrus	H2	0.00111	0.93	1.43e-07
Pearson’s correlation coefficient tests were performed between major taxonomic groups of methanogens in the metagenomic samples and the compositional change of DOM along first canonical axis obtained from canonical correlation analysis (CCorA). CCorA was performed using the first five principal coordinate (PCo1-5) axes of DOM composition and PCo1-2 axes of FOAM orthologs. It resulted in 2 canonic…
