# Supplementary material for: The chemodiversity of paddy soil dissolved organic matter correlates with microbial community at continental scales
Source: Microbiome. 2018 Oct 19;6:187. doi: 10.1186/s40168-018-0561-x (PMC6195703; doi:10.1186/s40168-018-0561-x)
Supplement: Supplementary file 9 — Table S7. Pearson’s correlation coefficients between Fe(III)-reducing microorganisms in the metagenomic samples and the compositional change of DOM. Information of the type IVa pilA genes was given for their potential extracellular electron transport mechanisms. Pearson’s correlation coefficient and P value were correlated using the abundance of each species and the first canonical axis of DOM variation. (XLSX 16 kb) [file 40168_2018_561_MOESM9_ESM.xlsx]

## Sheet: Sheet1
Table S7. Pearson’s correlation coefficients between Fe(III)-reducing microorganisms in the metagenomic samples and the compositional change of DOM.
Num.	Fe(III)-reducing bacterium	Type IVa pilA type	Average abundance (%)	r	P
1	Geobacter bemidjiensis	e-pilin	0.0061	0.68	0.004
2	Geobacter bremensis	e-pilin	0.0059	0.69	0.003
3	Pelobacter seleniigenes	e-pilin	0.01	0.76	0.00058
4	Geobacter sp. OR-1	e-pilin	0.059	0.69	0.0033
5	Geobacter sp. M18	e-pilin	0.032	0.65	0.0066
6	Geobacter sp. M21	e-pilin	0.0097	0.64	0.0073
7	Desulfuromonas sp. TF	e-pilin	0.023	0.22	0.41
8	Geoalkalibacter ferrihydriticus	e-pilin	0.013	0.47	0.066
9	Geoalkalibacter subterraneus	e-pilin	0.01	0.56	0.023
10	Desulfuromonas thiophila	e-pilin	0.0062	0.59	0.016
11	Geobacter metallireducens	e-pilin	0.039	0.83	7.8e-05
12	Geobacter lovleyi	e-pilin	0.014	0.81	0.00013
13	Geobacter sulfurreducens	e-pilin	0.018	0.9	1.6e-06
14	Geobacter pickeringii	e-pilin	0.036	0.84	4.7e-05
15	Desulfuromusa kysingii	e-pilin	0.0056	0.76	0.00064
16	Geobacter argillaceus	e-pilin	N.D.	N/A	N/A
17	Geobacter soli	e-pilin	0.0034	0.82	9.3e-05
18	Geopsychrobacter electrodiphilus	e-pilin	0.012	0.77	0.00054
19	Pelobacter propionicus	e-pilin	0.03	0.88	6.9e-06
20	Desulfobacterium autotrophicum	e-pilin	0.0083	0.94	1e-07
21	Desulfuromonas subbituminosa	Long type IVa pilA	N.D.	N/A	N/A
22	Geobacter uraniireducens	Long type IVa pilA	0.07	0.88	5.4e-06
23	Geobacter daltonii	Long type IVa pilA	0.04	0.74	0.00095
24	Desulfuromonas soudanensis WTL	Long type IVa pilA	0.017	0.21	0.43
25	Pelobacter carbinolicus	Long type IVa pilA	0.0086	0.74	0.00095
26	Desulfobacter postgatei	Long type IVa pilA	0.0033	0.65	0.0065
27	Thermincola ferriacetica	Long type IVa pilA	0.00093	0.95	2.5e-08
28	Carboxydothermus ferrireducens	Long type IVa pilA	0.00037	0.83	7.6e-05
29	Deferrisoma camini	Long type IVa pilA	0.033	0.56	0.025
30	Fervidicella metallireducens	Long type IVa pilA	0.0013	0.97	1.5e-09
31	Desulfovibrio vulgaris	Long type IVa pilA	0.006	0.8	0.00023
32	Thermincola potens	Long type IVa pilA	0.00085	0.94	5.3e-08
33	Carboxydothermus hydrogenoformans	Long type IVa pilA	0.00039	0.87	1.3e-05
34	Shewanella oneidensis	Long type IVa pilA	0.00032	0.29	0.27
35	Anaeromyxobacter dehalogenans	Long type IVa pilA	0.08	-0.07	0.79
36	Thermoanaerobacter ethanolicus	Long type IVa pilA	0.00022	0.53	0.033
37	Thermoanaerobacter cellulolyticus	Long type IVa pilA	0.00032	0.89	4.6e-06
38	Caloramator australicus	Long type IVa pilA	0.0012	0.94	4e-08
39	Desulfotomaculum reducens	Long type IVa pilA	0.0023	0.97	2.3e-10
40	Anaeromyxobacter sp. Fw109-5	Long type IVa pilA	0.39	-0.06	0.82
41	Desulfosporosinus orientis	Long type IVa pilA	0.0033	0.98	3.4e-11
42	Acidithiobacillus ferrooxidans	Long type IVa pilA	0.0014	0.3	0.26
43	Acidithiobacillus ferrivorans	Long type IVa pilA	0.0039	0.17	0.53
44	Desulfosporosinus meridiei	Long type IVa pilA	0.00064	0.88	8.7e-06
45	Aeromonas hydrophila	Long type IVa pilA	0.0018	-0.08	0.77
46	Shewanella algae	Long type IVa pilA	0.00033	0.44	0.092
47	Rhodoferax ferrireducens	Long type IVa pilA	0.019	-0.08	0.78
48	Acidithrix ferrooxidans	Long type IVa pilA	0.0077	-0.69	0.0034
49	Alkaliphilus metalliredigens	Long type IVa pilA	0.0018	0.96	2.6e-09
50	Clostridium beijerinckii	Long type IVa pilA	0.002	0.95	2.4e-08
51	Desulfitobacterium hafniense	Long type IVa pilA	0.0029	0.97	9.8e-10
52	Desulfitobacterium metallireducens	Long type IVa pilA	0.0026	0.96	4.3e-09
53	Ferrimonas balearica	Long type IVa pilA	0.002	0.09	0.75
54	Geovibrio thiophilus	Long type IVa pilA	N.D.	N/A	N/A
55	Pantoea agglomerans	Long type IVa pilA	0.00046	-0.25	0.34
56	Thermus scotoductus	Long type IVa pilA	0.0013	0.3	0.25
57	Tepidimicrobium xylanilyticum	Long type IVa pilA	0.0011	0.98	1.3e-10
58	Shewanella amazonensis	Long type IVa pilA	0.0014	-0.06	0.81
59	Shewanella putrefaciens	Long type IVa pilA	0.00028	0.37	0.16
60	Shewanella baltica	Long type IVa pilA	0.00052	0.4	0.13
61	Shewanella piezotolerans	Long type IVa pilA	0.00071	0.13	0.64
62	Shewanella decolorationis	Long type IVa pilA	0.00018	-0.09	0.75
63	Shewanella frigidimarina	Long type IVa pilA	0.0011	0.28	0.29
64	Shewanella loihica	Long type IVa pilA	0.00047	0.32	0.22
65	Shewanella pealeana	Long type IVa pilA	0.00043	-0.01	0.97
66	Desulfuromonas acetoxidans	No type IVa pilA detected	0.0056	0.69	0.0031
67	Desulfobulbus propionicus	No type IVa pilA detected	0.014	0.19	0.48
68	Candidatus Acidianus copahuensis	No type IVa pilA detected	0.00044	0.88	7.2e-06
69	Desulfovibrio frigidus	No type IVa pilA detected	0.0012	0.95	2.9e-08
70	Desulfovibrio ferrireducens	No type IVa pilA detected	0.0016	0.95	2.9e-08
71	Ardenticatena maritima	No type IVa pilA detected	0.034	0.78	0.00032
72	Bacillus infernus	No type IVa pilA detected	7.5e-07	0.46	0.07
73	Bacillus subterraneus	No type IVa pilA detected	0.0003	0.51	0.041
74	Acidicaldus organivorans	No type IVa pilA detected	N.D.	N/A	N/A
75	Acidimicrobium ferrooxidans	No type IVa pilA detected	0.0054	-0.71	0.0021
76	Acidiphilium cryptum	No type IVa pilA detected	0.00083	-0.67	0.0048
77	Acidobacterium capsulatum	No type IVa pilA detected	0.025	-0.16	0.55
78	Acidocella facilis	No type IVa pilA detected	0.0007	-0.74	0.001
79	Alicyclobacillus contaminans	No type IVa pilA detected	0.0027	0.03	0.92
80	Ferrimicrobium acidiphilum	No type IVa pilA detected	0.0065	-0.64	0.0082
81	Geothrix fermentans	No type IVa pilA detected	0.093	-0.05	0.85
82	Leptospirillum ferriphilum	No type IVa pilA detected	0.0016	0.3	0.26
83	Rhodobacter capsulatus	No type IVa pilA detected	0.0032	-0.17	0.52
84	Rhodopseudomonas palustris	No type IVa pilA detected	0.049	-0.38	0.15
85	Rhodopseudomonas sphaeroides	No type IVa pilA detected	0.0034	-0.29	0.27
86	Sulfobacillus acidophilus	No type IVa pilA detected	0.005	-0.18	0.5
87	Sulfobacillus thermosulfidooxidans	No type IVa pilA detected	0.0052	-0.4	0.13
88	Sulfurospirillum barnesii	No type IVa pilA detected	0.0004	0.64	0.0074
89	Thermoanaerobacter siderophilus	No type IVa pilA detected	9.2e-05	0.88	6.5e-06
90	Serratia fonticola	No type IVa pilA detected	0.00074	0.35	0.18
91	[Clostridium] celerecrescens	No type IVa pilA detected	0.00017	0.35	0.18
92	Enterococcus gallinarum	No type IVa pilA detected	0.00011	0.27	0.31
93	Pelosinus fermentans	No type IVa pilA detected	0.0018	0.81	0.00016
Information of type IVa pilA genes was given for their potential extracellular electron transport mechanisms. Pearson’s correlation coefficient and P value were correlated using the abundance of each species and the first canonical axis of DOM variant.
