# Supplementary material for: The chemodiversity of paddy soil dissolved organic matter correlates with microbial community at continental scales
Source: Microbiome. 2018 Oct 19;6:187. doi: 10.1186/s40168-018-0561-x (PMC6195703; doi:10.1186/s40168-018-0561-x)
Supplement: Supplementary file 10 — Table S8. Soil and site characteristics associated with each of the soil samples collected in this study. MAT = mean annual temperature. MAP = mean annual precipitation, MMT = mean monthly temperature, MMP = mean monthly precipitation (the data we used is the month data we sampled at that site or the mean value of 2-month data if the sampling date was at the beginning or the end of a month), RST = real-time soil temperature, RAT = real-time air temperature, DOC = dissolved organic carbon, Olsen-P = rapid available phosphorus, Ph = rice plant height, FD = flooding depth. MAT, MAP, MMT, and MMP were 22-years observation date obtained from http://neo.sci.gsfc.nasa.gov. The total carbon (TC), total nitrogen (TN), and total phosphorus (TP) were on dry basis while the RAP was on wet basis. Field moisture was measured immediately after sample collection. (XLSX 25 kb) [file 40168_2018_561_MOESM10_ESM.xlsx]

## Sheet: Sheet1
Table S8. Soil and site characteristics associated with each of the soil samples collected in this study.
Sample ID	Site location	Date sampled	Longitude (°N)	Latitude (°E)	Elevation (m)	MAT (℃)	MAP (mm/d)	MMT (℃)	MMP (mm/d)	RST (℃)	RAT (℃)	pH	Conductivity (μS/cm)	%Field Moisture	%TC	%TN	‰TP	DOC (mg/ml)	Olsen-P (mg/kg)	Ph (m)	Tiller num.	FD (m)
H02	Sanjiang	2018-07-14	130.213	46.4067	100	3.72	1.71	21.4	4.57	22.2	24.8	6.58	126	0.28	1.97	0.12	0.59	14.58	10.98	71.8	19.8	6.8
H04	Sanjiang	2018-07-14	130.279	47.1475	86	2.85	1.8	21	4.5	20.3	18.4	6.94	200	0.39	3.05	0.15	1.03	30.33	40.74	79.6	24.2	7.8
H06	Sanjiang	2018-07-14	130.859	47.5817	77	2.9	1.8	21.1	4.5	20.6	19.5	6.02	138	0.45	4.31	0.22	0.62	32.7	11.95	59.8	1.8	24.2
H08	Sanjiang	2018-07-14	131.574	47.6008	71	2.52	1.8	20.8	4.24	20.5	22	6.39	95	0.23	0.93	0.07	0.35	21.45	18.02	82.2	22.8	13.8
H10	Sanjiang	2018-07-14	131.731	47.1578	59	2.58	1.8	20.8	4.24	21.5	22.2	6.58	192	0.32	2.03	0.12	0.54	26.88	17.74	87.6	24.8	12
H12	Sanjiang	2018-07-14	130.746	47.0014	69	2.94	1.8	21.1	4.5	21.1	22	6.24	94	0.33	1.49	0.1	0.49	22.68	16.53	97	18	12.8
H14	Sanjiang	2018-07-14	131.697	46.7436	69	3.36	1.68	21.1	4.19	18.7	19.2	5.59	170	0.34	1.98	0.13	0.65	35.67	20.59	98.4	22.4	3.6
H16	Sanjiang	2018-07-14	131.697	46.7442	69	3.36	1.68	21.1	4.19	20.2	19.7	6.72	178	0.33	1.89	0.12	0.61	32.07	14.24	96.6	22.2	5.8
H18	Sanjiang	2018-07-14	131.697	46.7447	69	3.36	1.68	21.1	4.19	20.6	19.7	6.68	337	0.41	1.9	0.13	0.58	36.75	14.77	91.8	23.2	5.6
H20	Sanjiang	2018-07-14	132.541	47.6672	50	2.01	1.89	20.5	4.23	19.1	21	6.14	92	0.27	1.07	0.08	0.41	20.88	21.74	82.2	26	6.6
H22	Sanjiang	2018-07-14	133.466	48.0444	43	1.22	2.04	20.3	4.34	20.6	22.1	6.35	135	0.35	2.1	0.13	0.78	36.12	20.55	57.4	9.2	1.5
H24	Sanjiang	2018-07-14	134.143	47.9917	60	2.12	2.13	20.8	4.23	19.9	21.3	6.02	142	0.36	2.1	0.14	0.94	45.78	18.06	79.8	19.8	9
H25	Sanjiang	2018-07-14	134.146	47.8036	64	2.1	2.13	20.8	4.23	20	19.2	6.03	110	0.34	0.92	0.08	0.58	22.11	22.82	84.8	24.8	5.4
H27	Sanjiang	2018-07-14	133.526	47.5794	55	1.89	1.98	20.6	4.22	19.4	19.2	6.34	169	0.44	3.75	0.23	0.89	38.1	38	80.2	23	13.8
H29	Sanjiang	2018-07-14	133.03	47.3669	47	1.93	1.98	20.6	4.22	19	19.6	6.54	163	0.32	1.49	0.1	0.56	25.8	55.45	82.2	25.8	3.6
H31	Sanjiang	2018-07-14	132.983	46.5192	110	2.48	1.8	20.3	4.13	21.1	22.2	6.56	121	0.35	2.03	0.13	0.82	31.23	48.93	83	19.4	9
H33	Sanjiang	2018-07-14	132.834	46.5942	62	2.73	1.8	20.6	4.13	21.2	22.9	6.63	121	0.35	2.18	0.13	0.66	29.88	61.84	97	23.4	7.4
H35	Sanjiang	2018-07-14	132.269	47.3117	80	1.86	1.89	20.4	4.23	20.9	24.3	6.3	57	0.3	1.93	0.12	0.62	16.59	44.68	92.6	21	12.4
H37	Sanjiang	2018-07-14	132.892	45.5339	50	3.83	1.85	20.8	4.11	22.2	26.7	6.56	100	0.36	3.17	0.17	0.49	23.85	34.02	88	22.4	8.4
H39	Sanjiang	2018-07-14	133.091	45.7672	65	3.93	1.97	21.1	3.98	21.7	24.8	6.35	107	0.41	2.64	0.17	0.89	33.93	91.91	93.4	20.8	7.4
H41	Sanjiang	2018-07-14	133.623	45.9908	56	3.98	1.97	21.2	3.98	21.7	28.2	5.91	90	0.43	3.37	0.21	0.95	36.48	53.84	74.2	23.4	4.2
H43	Sanjiang	2018-07-14	132.398	45.7658	100	3.57	1.85	20.5	4.11	20.9	26.2	6.14	85	0.45	3.02	0.19	1.03	39.78	66.83	80.2	36.6	14.4
H45	Sanjiang	2018-07-14	132.398	45.7664	100	3.57	1.85	20.5	4.11	21	26.2	5.93	86	0.4	3.45	0.21	1.28	35.01	55.44	61.4	40.4	14.2
H47	Sanjiang	2018-07-14	131.166	45.2814	166	3.64	1.74	20.7	4.25	22.6	23	6.06	73	0.31	2.6	0.1	0.67	14.04	117.46	94.4	26	2.2
L01	Lianghu	2018-07-15	114.117	30.9047	33	16.7	3.48	26.5	5.97	23.5	27.8	6.48	185	0.31	1.28	0.1	0.48	21.3	9.65	87.8	13.8	6.5
L02	Lianghu	2018-07-15	113.791	30.9911	30	16.5	3.33	26.4	5.89	23.9	25.2	7.02	316	0.37	1.6	0.14	0.57	24.48	11.87	42	7.7	7
L03	Lianghu	2018-07-15	113.592	31.2725	62	16.4	2.98	26.5	5.9	25.4	24.8	6.94	215	0.29	1.05	0.08	0.48	15.9	9.09	109.8	9.3	1.5
L04	Lianghu	2018-07-15	113.172	31.0056	55	16.5	2.98	26.5	5.9	25	28.1	7.38	364	0.41	3.17	0.23	0.74	31.05	7.42	126.8	7.3	1.5
L06	Lianghu	2018-07-15	113.608	30.6103	29	16.5	3.33	26.4	5.89	26.4	27	7.39	239	0.37	2.08	0.14	0.86	32.46	12.43	109	13.5	5.5
L07	Lianghu	2018-07-15	113.284	30.38	33	16.5	3.33	26.3	5.89	28.4	33	7.29	233	0.41	1.96	0.12	0.66	26.31	6.49	99	15.3	3
L09	Lianghu	2018-07-15	112.449	30.5731	38	16.2	3.26	26.2	5.95	26.1	29.9	6.12	219	0.38	3.02	0.17	0.62	35.91	13.54	128.8	12.3	2.8
L11	Lianghu	2018-07-15	111.87	30.8647	60	16.2	3.18	26.6	6	29.4	32.1	7.37	341	0.38	1.01	0.04	0.18	20.61	3.9	87.8	18.3	2.3
L13	Lianghu	2018-07-15	111.99	30.4144	35	16.3	3.18	26.7	6	27.5	30	6.52	125	0.29	1.68	0.13	0.7	20.91	17.26	106.3	15.8	0.5
L16	Lianghu	2018-07-15	112.309	29.4206	33	16.5	3.58	26.2	5.97	29.3	27.1	7.57	242	0.4	2.53	0.17	0.92	21.51	11.5	88.5	15	4
L17	Lianghu	2018-07-15	111.847	29.6358	42	16.8	3.48	26.9	6.12	26.5	32	7.1	273	0.45	3.43	0.2	0.85	70.56	10.76	92.3	14	1
L20	Lianghu	2018-07-15	112.343	28.7958	41	17.2	3.85	26.8	5.87	32.1	35	6.13	161	0.48	2.3	0.18	0.19	41.28	6.68	38.3	1	7.8
L22	Lianghu	2018-07-15	112.412	28.5686	31	17.2	3.85	26.9	5.87	27.9	33.7	5.58	231	0.5	3	0.1	0.81	38.19	11.69	21.8	1	3.8
L24	Lianghu	2018-07-15	113.047	28.7511	48	17.4	3.97	27.1	5.63	26.4	27.3	5.26	113	0.46	2.57	0.18	0.67	62.28	10.76	96.8	8.8	8
L26	Lianghu	2018-07-15	113.334	29.6897	24	16.9	3.69	26.7	5.81	28.7	26.1	7.42	257	0.34	1.55	0.11	0.85	23.46	8.91	84.3	21.8	3.3
L28	Lianghu	2018-07-15	113.823	29.95	22	16.9	3.69	26.7	5.81	29.2	25.1	7.24	187	0.28	1.59	0.07	0.85	23.97	12.99	79.8	8.3	5
L30	Lianghu	2018-07-15	114.798	30.0564	25	16.8	3.48	26.6	5.97	30	24.1	6.44	148	0.38	1.41	0.1	0.57	27.63	37.34	75.3	12	6.5
L33	Lianghu	2018-07-15	114.803	30.6439	16	16.8	3.48	26.6	5.97	28.1	29.5	7.25	321	0.46	2.92	0.23	0.84	31.23	42.34	79.3	9	27.3
T01	Taihu	2018-07-14	120.569	30.32	-5	16	3.93	26.4	5.7	31.9	32	7.43	352	0.3	1.04	0.05	1	21.57	30.11	52.4	5.4	1
T03	Taihu	2018-07-14	120.884	30.0553	7	16	3.93	26.35	5.7	29.8	33.2	7.05	488	0.34	1.49	0.12	0.86	42.54	16.93	39.8	9.6	0.4
T06	Taihu	2018-07-14	120.39	30.4086	10	15.9	3.93	26.3	5.7	28.2	28.4	7.02	305	0.33	0.61	0.04	0.76	18.51	24.21	46.6	3.8	0.8
T07	Taihu	2018-07-14	120.676	30.4272	-10	16.1	3.93	26.45	5.7	27.8	28	6.73	195	0.46	0.79	0.05	0.56	26.28	14.33	54	11	6.4
T09	Taihu	2018-07-14	121.247	30.7069	-6	16.3	3.92	26.2	5.54	28.4	28.5	6.44	293	0.29	0.78	0.07	0.67	31.26	22.87	40.4	10.6	2
T11	Taihu	2018-07-14	121.797	30.9281	3	16.2	3.92	26.15	5.54	29	27.3	7.1	421	0.4	1.74	0.11	1.07	26.07	22.35	52.8	8	3.2
T16	Taihu	2018-07-14	120.58	30.6675	15	15.9	3.93	26.3	5.7	29.1	31.3	7.24	449	0.44	0.53	0.03	0.58	13.44	16.01	41	3.8	6.4
T17	Taihu	2018-07-14	120.235	30.6328	16	15.9	3.93	26.3	5.7	31	32.9	7.03	408	0.43	1.39	0.08	0.5	42.42	25.16	50.6	6.6	2.8
T20	Taihu	2018-07-14	120.445	30.9033	5	16	3.93	26.35	5.7	30.5	28.7	6.82	492	0.45	1.51	0.1	0.45	45.54	19.95	48	16.8	3
T21	Taihu	2018-07-14	120.831	31.0625	8	15.1	3.57	25.65	5.73	29	29.3	6.97	594	0.3	1.17	0.09	0.61	28.23	15.51	40.2	16.8	1.6
T24	Taihu	2018-07-14	121.157	31.5019	3	15.3	3.59	25.45	5.56	29.2	29	6.42	298	0.33	1.4	0.11	0.91	27.96	31.61	39.8	3.4	2.6
T25	Taihu	2018-07-14	120.854	31.3917	1	15.2	3.57	25.65	5.73	29.7	28.9	5.77	325	0.34	1.63	0.13	0.7	27.78	24.61	55.4	8.2	0.4
T27	Taihu	2018-07-14	120.475	31.3994	7	15.1	3.57	25.65	5.73	26	25	6.41	377	0.31	1.48	0.11	0.59	18.15	4.26	49.2	4.8	4.2
T29	Taihu	2018-07-14	120.878	31.7361	29	15	3.57	25.55	5.73	28	31.3	7.21	459	0.31	1.14	0.09	0.96	22.68	9.69	51	11.8	1.6
T31	Taihu	2018-07-14	120.056	31.9375	9	15.1	3.57	25.65	5.73	27.1	29	6.99	368	0.41	2.15	0.14	1.24	29.82	11.78	75.8	3.6	5.2
T35	Taihu	2018-07-14	119.382	31.8769	10	15.4	3.56	25.8	5.82	27.8	27	6.66	341	0.29	1.09	0.09	0.48	30.48	9.19	48.8	14.4	0.8
T37	Taihu	2018-07-14	119.839	31.4178	28	15.3	3.56	25.7	5.82	32.7	34	6.46	287	0.32	1.59	0.12	0.5	31.02	3.8	44	13.2	0.4
T39	Taihu	2018-07-14	119.316	31.4761	15	15.3	3.56	25.75	5.82	31.1	29.8	7.25	425	0.38	1.91	0.14	0.47	29.79	6.58	61.2	18.6	4.6
T41	Taihu	2018-07-14	118.637	31.6633	47	15.6	3.54	25.85	5.87	27.7	30.8	6.66	268	0.34	1.29	0.1	0.55	33.75	5.85	107.8	14.2	0.2
T44	Taihu	2018-07-14	118.703	31.0403	22	15.7	3.54	25.95	5.87	39.8	37.3	5.34	109	0.42	1.78	0.14	0.56	56.19	25.94	22.8	1.4	5.6
T45	Taihu	2018-07-14	118.827	31.33	32	15.7	3.54	25.9	5.87	30.8	29.9	6.84	176	0.31	1.53	0.13	0.59	27.36	1.84	65.2	5	0.2
T48	Taihu	2018-08-14	119.51	30.9178	26	16	3.94	26.45	5.72	27.6	29	4.79	292	0.37	1.37	0.07	0.4	38.1	15.56	106	13.4	0.4
T50	Taihu	2018-08-14	119.664	30.7625	3	16.1	3.94	26.55	5.72	29.1	35	5.23	144	0.36	1.94	0.11	0.38	59.82	39.83	63.2	5.2	4.4
Y02	Hani	2018-06-14	102.741	23.1291	1650	14.5	3.19	19.7	6.96	20.8	18.8	5.7	76	0.44	2.11	0.09	0.67	16.8	24.89	85	5	5
Y04	Hani	2018-06-14	102.741	23.1295	1465	15.5	3.19	20.7	6.96	22.1	22.3	5.44	65	0.37	1.53	0.09	0.48	17.13	18.75	94	6	8
Y06	Hani	2018-06-14	102.741	23.1295	1765	13.9	3.19	19.1	6.96	22.3	23.8	5.44	33	0.53	2.13	0.12	0.8	20.91	19.44	89.3	7.7	17.3
Y08	Hani	2018-06-14	102.753	23.0512	1145	17.2	3.19	22.4	6.96	24.2	24.2	6.06	100	0.33	0.94	0.06	0.42	15.33	19.1	119	8.8	11
Y10	Hani	2018-06-14	103.249	22.7789	1400	14.8	3.65	20.4	7.78	21.9	22.3	5.94	89	0.37	1.78	0.12	1.24	19.65	6.13	83.3	10.3	7.3
Y11	Hani	2018-06-14	103.249	22.7865	1535	14.1	3.65	19.7	7.78	20.5	34.2	5.87	75	0.5	1.74	0.1	1.18	19.5	16.55	100	11	12.3
Y14	Hani	2018-06-14	102.357	22.9976	1300	16	3.55	20.85	7.58	22.2	22.8	5.29	63	0.34	1.17	0.09	0.21	15.69	10.88	76.3	6	4
Y16	Hani	2018-06-14	102.364	23.018	1530	15.1	3.19	20.4	6.965	21.2	21.2	6.03	67	0.39	1.83	0.09	0.64	19.44	14.79	87.3	2.3	3.3
Y18	Hani	2018-06-14	102.549	23.0436	1175	17	3.19	22.2	6.96	23.8	23.5	6.07	92	0.41	1.94	0.12	0.43	23.58	5.89	93.7	6.7	4.3
Y20	Hani	2018-06-14	102.415	23.3503	545	20.3	3.19	25.5	6.96	25.5	23.2	7.18	159	0.32	1.5	0.08	0.78	18.48	38.91	122.3	8	10.3
Y22	Hani	2018-06-14	102.426	23.2741	1540	15.1	3.19	20.3	6.96	21.8	26	5.86	83	0.49	2.25	0.13	0.32	20.58	25.67	79	4	7.3
Y24	Hani	2018-06-14	102.383	23.2119	1710	14.2	3.19	19.4	6.96	22.2	22.2	5.66	37	0.46	1.46	0.1	0.45	18.54	22.38	100.3	6	11
Y26	Hani	2018-06-14	101.612	23.4016	1545	15.4	3.19	20.15	6.96	21.9	25	6.11	117	0.3	1.31	0.1	0.52	23.1	10.63	63.3	2.7	5.4
Y27	Hani	2018-06-14	100.924	23.0767	1500	15.8	3.31	20	7.23	22.3	22	6.71	183	0.45	3.02	0.22	0.58	32.49	2.47	119.2	12.8	0.5
Y30	Hani	2018-06-14	101.035	23.0522	1250	16.7	3.19	21.5	6.96	22.4	21.2	6.67	140	0.48	3.74	0.24	0.88	31.62	17.77	88.8	5.6	10
Y32	Hani	2018-07-14	101.109	23.0661	1200	17.2	3.19	21.95	6.96	22.5	26.2	6.22	112	0.36	2.8	0.2	0.54	31.23	9.11	113.2	15.4	7.3
Y34	Hani	2018-07-14	101.088	24.0639	1090	18	2.99	23.15	6.76	24.4	25.8	7.01	196	0.38	2.01	0.14	0.35	23.58	3.89	67.6	11.2	1.5
Y35	Hani	2018-07-14	101.087	24.0655	1090	18	2.99	23.15	6.76	23.8	30.7	6.81	186	0.45	1.76	0.14	0.52	27.69	3.31	103.7	7.2	0.5
Y38	Hani	2018-07-14	101.977	23.9984	1640	14.9	3.19	19.65	6.96	24.6	24.2	5.89	108	0.28	1.84	0.12	0.98	41.25	63.77	70.8	9.8	4.8
Y39	Hani	2018-07-14	101.981	24.0256	1575	15.5	2.99	20.55	6.76	22.8	23.2	5.1	194	0.24	1.16	0.08	0.64	22.17	42.39	63.4	7.4	7.5
Y41	Hani	2018-07-14	101.754	24.0061	760	19.7	2.99	24.85	6.76	32.6	32.4	6.95	119	0.35	1.22	0.1	0.79	20.7	32.15	41	1	20.4
Y43	Hani	2018-07-14	101.246	24.4704	990	18.5	2.99	23.65	6.76	24.2	33.5	6.38	133	0.42	1.58	0.15	0.89	35.7	10.05	114.6	8.2	4.5
Y47	Hani	2018-07-14	101.335	24.3427	1595	15.4	2.99	20.45	6.76	22.5	24.2	5.13	21	0.35	1.42	0.11	0.46	25.62	5.38	78	13.6	6.4
MAT = mean annual temperature. MAP = mean annual precipitation, MMT = mean monthly temperature, MMP = mean monthly precipitation (the data we used is the month data we sampled at that site or the mean value of two month data if the sampling date was at the beginning or the end of a month), RST = real-time soil temperature, RAT = real-time air temperature, DOC = dissolved organic carbon, Olsen-P =…
