# Supplementary material for: The chemodiversity of paddy soil dissolved organic matter correlates with microbial community at continental scales
Source: Microbiome. 2018 Oct 19;6:187. doi: 10.1186/s40168-018-0561-x (PMC6195703; doi:10.1186/s40168-018-0561-x)
Supplement: Supplementary file 12 — Table S9. Basic information of the metagenomic sequencing. (XLSX 11 kb) [file 40168_2018_561_MOESM12_ESM.xlsx]

## Sheet: Sheet1
Table S9. Basic information of the metagenomic sequencing.
Sample ID	Raw Data (Mbp)	Raw Reads	Clean Data （Mbp)	Clean Reads	Clean_Q20	Clean_Q30	Clean_GC (%)	Effective (%)
H02	13475	89835034	13341	88942620	94.19	86.47	65.91	99.01
H18	12903	86023362	12707	84717494	93.74	85.55	63.31	98.48
H22	12873	85822088	12716	84773940	93.91	85.86	64.06	98.78
H47	12693	84621466	12544	83629428	93.85	85.75	63.81	98.83
L01	12733	84888964	12492	83282780	94.6	87.41	65.15	98.11
L07	14058	93725768	13743	91626394	94.44	87.06	64.6	97.76
L20	12776	85174902	12513	83425834	94.4	87.03	65.64	97.95
L28	12305	82034380	12000	80004908	96.83	91.95	64.12	97.53
T09	12517	83452424	12373	82492554	94.2	86.36	64.57	98.85
T17	12572	83816696	12429	82862350	97.26	92.76	63.3	98.86
T31	13037	86918860	13011	86745070	97.2	92.67	65.67	99.8
T48	12819	85463306	12796	85312780	97.28	92.84	62.85	99.82
Y04	12466	83111264	12421	82809454	96.83	91.92	60.14	99.64
Y24	12914	86098816	12780	85201814	97.21	92.72	61.19	98.96
Y30	13187	87914950	13121	87477294	97.28	92.82	63.84	99.5
Y43	13041	86941472	13013	86754740	96.81	91.9	63.08	99.78
