# Supplementary material for: The chemodiversity of paddy soil dissolved organic matter correlates with microbial community at continental scales
Source: Microbiome. 2018 Oct 19;6:187. doi: 10.1186/s40168-018-0561-x (PMC6195703; doi:10.1186/s40168-018-0561-x)
Supplement: Supplementary file 13 — Table S10. Statistics information of metagenomic assembly for each metagenomic sample. (XLSX 10 kb) [file 40168_2018_561_MOESM13_ESM.xlsx]

## Sheet: Sheet1
Table S6. Statistic information of metagenomic assembly for each metagenomic sample
Sample ID	Contigs number	Total length (bp)	Max length (bp)	Average length (bp)	N50 length (bp)	Depth
H02	3014972	1485611335	39576	493	466	3.5
H18	3005446	1538855163	65029	512	486	3.3
H22	2992773	1377610967	23298	460	436	2.9
H47	2588027	1135543729	45763	439	420	3.2
L01	2633544	1174932561	81290	446	423	3.2
L07	3242417	1545758165	98164	477	451	3.4
L20	2589933	1154976242	22446	446	422	3.5
L28	2811574	1282678442	48927	456	433	2.7
T09	2653924	1281778134	69332	483	451	3.3
T17	2562265	1093408436	76553	427	405	3.1
T31	3157188	1421330332	23550	450	427	2.7
T48	2883519	1333908704	78104	463	435	3.3
Y04	2243270	949781918	44253	423	404	2.8
Y24	2362460	1011026268	72173	428	406	2.8
Y30	3049045	1364565636	93286	448	422	2.9
